# Supplementary material for: Mercury exposure in ringed seals (Pusa hispida saimensis) in Lake Saimaa, Finland, and the placenta as a possible non-invasive biomonitoring tool
Source: Environ Sci Pollut Res Int. 2024 Sep 18;31(47):57720–32. doi: 10.1007/s11356-024-34980-6 (PMC11467087; doi:10.1007/s11356-024-34980-6)
Supplement: Supplementary file 2 — Supplementary file2 Additionally detailed information of the statistical analysis results are given in online resource 2 (XLSX 61 KB) [file 11356_2024_34980_MOESM2_ESM.xlsx]

## Sheet: Info
Mercury exposure in ringed seals (Pusa hispida saimensis) in Lake Saimaa, Finland and the placenta as a possible non-invasive biomonitoring tool
Environmental Science and Pollution Research
Jesse Simola,1* Mervi Kunnasranta,1,2 Marja Niemi,1 Vincent Biard,1 Jarkko Akkanen1
1) Department of Environmental and Biological Sciences, University of Eastern Finland, P.O. Box 111, FIN-80101, Joensuu, Finland
2) Natural Resource Institute Finland, Yliopistokatu 6, FIN-80100, Joensuu, Finland
* E-mail address of the corresponding author: jesse.simola@uef.fi

## Sheet: onewayANOVA_all
Variables		n	Tissue	Data	Shapiro-Wilk normality test W-value	Shapiro-Wilk normality test p-value	log Shapiro-Wilk normality test W-value	log Shapiro-Wilk normality test p-value	Levene's test df	Levene's test F-value	Levene's test Pr(>F)	Rosner's test	ANOVA F	ANOVA df	ANOVA denom df	ANOVA p-value	Post p-adj.	Post-hoc pairs	Kruskal-Wallis rank sum test chi-squared	Kruskal-Wallis rank sum test df	Kruskal-Wallis rank sum test p-value	Kruskal-Wallis rank sum test post-hoc adj. p-value	Post-hoc pairs	Notes
THg	Tissue type	72	Lanugo pup tissues	log10	0.81155	3.556e-08	0.98843	0.7549	5/66	1.0271	0.4091	0	59.575	5	66	2.2e-16	0.709684	Brain-Blubber
																	0	Kidney-Blubber						Kidney has more than blubber
																	0	Liver-Blubber						Liver has more than blubber
																	3.6e-06	Muscle-Blubber						Muscle has more than blubber
																	0.999995	Placenta-Blubber
																	0.0002693	Kidney-Brain						Kidney has more than brain
																	8.73e-05	Liver-Brain						Liver has more than brain
																	0.0348644	Muscle-Brain						Muscle has more than brain
																	0.577705	Placenta-Brain
																	0.981251	Liver-Kidney
																	0.0165602	Muscle-Kidney						Kidney has more than muscle
																	0	Placenta-Kidney						Kidney has more than placenta
																	0.0022289	Muscle-Liver						Liver has more than muscle
																	0	Placenta-Liver						Liver has more than placenta
																	0	Placenta-Muscle						Muscle has more than placenta
TSe	Tissue type	25	Lanugo pup tissues	log10	0.90122	0.0195	0.92534	0.06788	5/19	1.6739	0.1893	0	22.109	5	19	2.574e-07	1	Brain-Blubber
																	2.2e-06	Kidney-Blubber						Kidney has more than blubber
																	2.42e-05	Liver-Blubber						Liver has more than blubber
																	0.0772737	Muscle-Blubber
																	0.0452066	Placenta-Blubber						Placenta has more than blubber
																	1.42e-05	Kidney-Brain						Kidney has more than brain
																	0.0001314	Liver-Brain						Liver has more than brain
																	0.14571	Muscle-Brain
																	0.0944063	Placenta-Brain
																	0.69782	Liver-Kidney
																	0.0001528	Muscle-Kidney						Kidney has more than muscle
																	0.0002958	Placenta-Kidney						Kidney has more than placenta
																	0.0034826	Muscle-Liver						Liver has more than muscle
																	0.0068732	Placenta-Liver						Liver has more than placenta
																	0.999534	Placenta-Muscle
MeHg	Tissue type	25	Lanugo pup tissues	log10	0.93828	0.1351	0.96758	0.5844	5/19	0.7141	0.6205	0	8.4804	5	19	0.0002343	0.947491	Brain-Blubber
																	0.309107	Kidney-Blubber
																	0.443453	Liver-Blubber
																	0.302594	Muscle-Blubber
																	0.182748	Placenta-Blubber
																	0.938702	Kidney-Brain
																	0.981733	Liver-Brain
																	0.935318	Muscle-Brain
																	0.0549893	Placenta-Brain
																	0.999601	Liver-Kidney
																	1	Muscle-Kidney
																	0.0004809	Placenta-Kidney						Kidney has more than placenta
																	0.999483	Muscle-Liver
																	0.0009242	Placenta-Liver						Liver has more than placenta
																	0.0004642	Placenta-Muscle						Muscle has more than placenta
%MeHg	Tissue type	25	Lanugo pup tissues	log10	0.94239	0.1681	0.94128	0.1585	5/19	0.332	0.8873	0	4.2643	5	19	0.009068	1	Brain-Blubber
																	0.119383	Kidney-Blubber
																	0.0731542	Liver-Blubber
																	0.996789	Muscle-Blubber
																	0.133524	Placenta-Blubber
																	0.200927	Kidney-Brain
																	0.135671	Liver-Brain
																	0.997128	Muscle-Brain
																	0.219601	Placenta-Brain
																	0.999625	Liver-Kidney
																	0.148265	Muscle-Kidney
																	1	Placenta-Kidney
																	0.0853629	Muscle-Liver
																	0.998945	Placenta-Liver
																	0.167944	Placenta-Muscle
Se:Hg	Tissue type	25	Lanugo pup tissues	log10	0.74746	3.403e-05	0.95871	0.3894	5/19	0.832	0.5429	0	19.03	5	19	8.298e-07	0.438124	Brain-Blubber
																	0.618795	Kidney-Blubber
																	0.173586	Liver-Blubber
																	0.0976437	Muscle-Blubber
																	0.0037505	Placenta-Blubber						Placenta has higher than blubber
																	0.982195	Kidney-Brain
																	0.999996	Liver-Brain
																	0.998489	Muscle-Brain
																	0.0001465	Placenta-Brain						Placenta has higher than brain
																	0.891664	Liver-Kidney
																	0.71215	Muscle-Kidney
																	1.89e-05	Placenta-Kidney						Placenta has higher than kidney
																	0.998978	Muscle-Liver
																	2.5e-06	Placenta-Liver						Placenta has higher than liver
																	1.3e-06	Placenta-Muscle						Placenta has higher than muscle
THg	Age class	12	Brain	log10	0.95743	0.7466	0.91388	0.2391	3/8	0.5311	0.6735	0	18.23	3	8	0.0006184	0.0003708	Natal pup-Adult						Adult has more than natal pup
																	0.0160709	Subadult-Adult						Adult has more than Subadult
																	0.00599	Weaned pup-Adult						Adult has more than weaned pup
																	0.0326824	Subadult-Natal pup						Subadult has more than natal pup
																	0.117906	Weaned pup-Natal pup
																	0.827941	Weaned pup-Subadult
TSe	Age class	12	Brain	log10	0.68468	0.0006023	0.97892	0.979	3/8	5.2997	0.02642	0							8.5449	3	0.036	0.0304492	Adult-Natal pup	Adult has more than natal pup
																						0.51469	Adult-Subadult
																						0.491003	Natal pup-Subadult
																						0.488321	Adult-Weaned pup
																						0.370965	Natal pup-Weaned pup
																						0.820847	Subadult -Weaned pup
MeHg	Age class	12	Brain	log10	0.9603	0.7881	0.95485	0.7086	3/8	0.5674	0.6518	0	7.8497	3	8	0.009081	0.0096723	Natal pup-Adult						Adult has more than natal pup
																	0.628325	Subadult-Adult
																	0.198208	Weaned pup-Adult
																	0.0313495	Subadult-Natal pup						Subadult has more than natal pup
																	0.164582	Weaned pup-Natal pup
																	0.695877	Weaned pup-Subadult
%MeHg	Age class	12	Brain	log10	0.86914	0.06373	0.9062	0.1907	3/8	6.6076	0.01475	3 (2777A, 2787A, 2799NA)							6.1667	3	0.1038
%MeHg	Age class	9	Brain	Removed 2777A, 2787A, 2799NA - log10	0.90729	0.2974	0.90783	0.301	2/6	0.2807	0.7647	0	7.9631	2	6	0.02049	0.017918	Subadult-Natal pup						Subadult has more than natal pup
																	0.391998	Weaned pup-Natal pup
																	0.0989769	Weaned pup-Subadult
Se:Hg	Age class	12	Brain	log10	0.8872	0.1084	0.93125	0.3935	3/8	0.1966	0.8958	0	3.0158	3	8	0.09416
THg	Region	25	Placenta	Only good placenta - log10	0.85576	0.00227	0.94274	0.1712	3/21	0.8977	0.4588	0	0.04417	3	21	0.9873
TSe	Region	22	Placenta	Only good placenta - log10	0.9592	0.4733	0.98488	0.9741	3/18	1.8717	0.1706	0	1.3454	3	18	0.2911
MeHg	Region	22	Placenta	Only good placenta - log10	0.78968	0.0003464	0.94269	0.2248	3/18	0.5272	0.6692	0	1.0563	3	18	0.3921
%MeHg	Region	22	Placenta	Only good placenta - log10	0.80137	0.0005257	0.97486	0.8198	3/18	0.3341	0.8008	0	0.756	3	18	0.5332
Se:Hg	Region	22	Placenta	Only good placenta	0.97815	0.8848	0.86649	0.006738	3/18	0.6156	0.6138	0	0.4941	3	18	0.6909
THg	Condition	9	Placenta	Only NS placenta - log10	0.86552	0.11	0.96677	0.8658	2/6	0.1405	0.8717	0	1.5888	2	6	0.2794
TSe	Condition	9	Placenta	Only NS placenta - log10	0.93739	0.5547	0.91032	0.3181	2/6	0.7353	0.5181	0	1.7498	2	6	0.252
MeHg	Condition	9	Placenta	Only NS placenta - log10	0.88303	0.1689	0.95729	0.7696	2/6	0.3654	0.7084	0	0.38449	2	6	0.6964
%MeHg	Condition	9	Placenta	Only NS placenta - log10	0.91212	0.331	0.91657	0.3646	2/6	0.3509	0.7176	0	0.080655	2	6	0.9235
SeHg	Condition	9	Placenta	Only NS placenta - log10	0.90529	0.2843	0.93554	0.5358	2/6	0.5725	0.5922	0	0.10221	2	6	0.9044
THg	Condition	18	Placenta	Only HV placenta - log10	0.93036	0.197	0.94221	0.3161	2/15	0.6215	0.5504	0	0.83077	2	15	0.4548
TSe	Condition	13	Placenta	Only HV placenta - log10	0.91087	0.1885	0.94011	0.4583	2/10	1.5744	0.2544	0	0.17069	2	10	0.8455
MeHg	Condition	13	Placenta	Only HV placenta - log10	0.69821	0.0005325	0.97474	0.9437	2/10	0.167	0.8485	0	0.56513	2	10	0.5854
%MeHg	Condition	13	Placenta	Only HV placenta - log10	0.92765	0.3175	0.94201	0.4835	2/10	0.5238	0.6077	0	0.36036	2	10	0.7061
SeHg	Condition	13	Placenta	Only HV placenta	0.89601	0.1179	0.7893	0.005101	2/10	0.4845	0.6297	0	1.5845	2	10	0.2525
THg	Condition	17	Placenta	Only PV placenta - log10	0.90683	0.08844	0.92564	0.1839	2/14	0.0369	0.9638	0	6.5115	2	14	0.01002	0.0886067	Bad-Average
																	0.197534	Good-Average
																	0.0076732	Good-Bad
TSe	Condition	10	Placenta	Only PV placenta - log10	0.98569	0.9883	0.96033	0.7896	2/7	1.3854	0.3112	0	1.1055	2	7	0.3826
MeHg	Condition	10	Placenta	Only PV placenta - log10	0.97222	0.9106	0.90113	0.2255	2/7	1.1333	0.3746	0	5.2277	2	7	0.04084	0.657644	Bad-Average
																	0.0962583	Good-Average
																	0.0521175	Good-Bad
%MeHg	Condition	10	Placenta	Only PV placenta - log10	0.96941	0.8853	0.96169	0.805	2/7	0.9797	0.4216	0	0.16855	2	7	0.8482
Se:Hg	Condition	10	Placenta	Only PV placenta - log10	0.94695	0.6325	0.93582	0.5075	2/7	2.3269	0.168	0	1.9547	2	7	0.2116
THg	Condition	11	Placenta	Only SS placenta - log10	0.88642	0.1254	0.97699	0.9471	1/9	0.1157	0.7415	0	0.028256	1	9	0.8702
TSe	Condition	10	Placenta	Only SS placenta - log10	0.95695	0.7506	0.90562	0.2522	1/8	0.0511	0.8268	0	3.4388	1	8	0.1008
MeHg	Condition	10	Placenta	Only SS placenta - log10	0.87795	0.1236	0.95293	0.7032	1/8	0.9054	0.3692	0	0.86157	1	8	0.3805
%MeHg	Condition	10	Placenta	Only SS placenta - log10	0.70243	0.0009427	0.88605	0.153	1/8	0.7666	0.4068	1 (NP42 - Good)	1.2585	1	8	0.2945
%MeHg	Condition	9	Placenta	Only SS placenta, removed NP42 - log10	0.93921	0.5736	0.98384	0.9811	1/7	0.3996	0.5474	0	0.99824	1	7	0.351
Se:Hg	Condition	10	Placenta	Only SS placenta - log10	0.94061	0.5598	0.92234	0.3769	1/8	0.8968	0.3714	0	1.3661	1	8	0.2761

## Sheet: onewayANOVA_ww
Variables		n	Tissue	Data	Shapiro-Wilk normality test W-value	Shapiro-Wilk normality test p-value	log Shapiro-Wilk normality test W-value	log Shapiro-Wilk normality test p-value	Levene's test df	Levene's test F-value	Levene's test Pr(>F)	Rosner's test	ANOVA F	ANOVA df	ANOVA denom df	ANOVA p-value	Post p-adj.	Post-hoc pairs	Kruskal-Wallis rank sum test chi-squared	Kruskal-Wallis rank sum test df	Kruskal-Wallis rank sum test p-value	Kruskal-Wallis rank sum test post-hoc adj. p-value	Post-hoc pairs	Notes
THg	Tissue type	71	Lanugo pup tissues	log10	0.81323	4.654e-08	0.99313	0.9676	5/65	0.8355	0.5293	0	60.686	5	65	2.2e-16	0.659987	Brain-Blubber
																	0	Kidney-Blubber						Kidney has more than blubber
																	0	Liver-Blubber						Liver has more than blubber
																	1.1e-06	Muscle-Blubber						Muscle has more than blubber
																	0.998294	Placenta-Blubber
																	0.0001081	Kidney-Brain						Kidney has more than brain
																	3.21e-05	Liver-Brain						Liver has more than brain
																	0.0218731	Muscle-Brain						Muscle has more than brain
																	0.674503	Placenta-Brain
																	0.976137	Liver-Kidney
																	0.0096145	Muscle-Kidney						Kidney has more than muscle
																	0	Placenta-Kidney						Kidney has more than placenta
																	0.0010696	Muscle-Liver						Liver has more than muscle
																	0	Placenta-Liver						Liver has more than placenta
																	0	Placenta-Muscle						Muscle has more than placenta
THg	Tissue type	65	Lanugo pup tissues	log10	0.82344	2.015e-07	0.98295	0.4995	3/62	0.8689	0.4621	0	98.825	3	62	2.2e-16	0.857035	Liver-Kidney
																	0.0019253	Muscle-Kidney						Kidney has more than muscle
																	0	Placenta-Kidney						Kidney has more than placenta
																	0.0001624	Muscle-Liver						Liver has more than muscle
																	0	Placenta-Liver						Liver has more than placenta
																	0	Placenta-Muscle						Muscle has more than placenta
TSe	Tissue type	24	Lanugo pup tissues	log10	0.91772	0.05202	0.93633	0.135	5/18	1.8519	0.1533	0	22.533	5	18	3.614e-07	1	Brain-Blubber
																	2.4e-06	Kidney-Blubber						Kidney has more than blubber
																	2.5e-05	Liver-Blubber						Liver has more than blubber
																	0.0715921	Muscle-Blubber
																	0.0256632	Placenta-Blubber						Placenta has more than blubber
																	1.48e-05	Kidney-Brain						Kidney has more than brain
																	0.0001296	Liver-Brain						Liver has more than brain
																	0.13611	Muscle-Brain
																	0.0552576	Placenta-Brain
																	0.682211	Liver-Kidney
																	0.0001502	Muscle-Kidney						Kidney has more than muscle
																	0.0013923	Placenta-Kidney						Kidney has more than placenta
																	0.0032422	Muscle-Liver						Liver has more than muscle
																	0.0260706	Placenta-Liver						Liver has more than placenta
																	0.974633	Placenta-Muscle
MeHg	Tissue type	24	Lanugo pup tissues	log10	0.93749	0.1434	0.95455	0.3388	5/18	0.6424	0.6706	0	6.5708	5	18	0.001211	0.93197	Brain-Blubber
																	0.250953	Kidney-Blubber
																	0.378063	Liver-Blubber
																	0.24501	Muscle-Blubber
																	0.399774	Placenta-Blubber
																	0.920976	Kidney-Brain
																	0.975717	Liver-Brain
																	0.916763	Muscle-Brain
																	0.120301	Placenta-Brain
																	0.99945	Liver-Kidney
																	1	Muscle-Kidney
																	0.0020152	Placenta-Kidney						Kidney has more than placenta
																	0.999288	Muscle-Liver
																	0.0038367	Placenta-Liver						Liver has more than placenta
																	0.0019457	Placenta-Muscle						Muscle has more than placenta
%MeHg	Tissue type	25	Lanugo pup tissues	log10	0.93161	0.1059	0.92357	0.07009	5/18	0.278	0.9191	0	3.9465	5	18	0.01363	1	Brain-Blubber
																	0.124343	Kidney-Blubber
																	0.0771056	Liver-Blubber
																	0.996827	Muscle-Blubber
																	0.263	Placenta-Blubber
																	0.206825	Kidney-Brain
																	0.140887	Liver-Brain
																	0.997161	Muscle-Brain
																	0.362966	Placenta-Brain
																	0.999629	Liver-Kidney
																	0.153652	Muscle-Kidney
																	0.998897	Placenta-Kidney
																	0.0896296	Muscle-Liver
																	0.984982	Placenta-Liver
																	0.35031	Placenta-Muscle
Se:Hg	Tissue type	24	Lanugo pup tissues	log10	0.95992	0.4367	0.94464	0.2068	5/18	1.4546	0.2531	0	15.133	5	18	6.632e-06	0.40927	Brain-Blubber
																	0.591294	Kidney-Blubber
																	0.155208	Liver-Blubber
																	0.0856494	Muscle-Blubber
																	0.0118304	Placenta-Blubber						Placenta has higher than blubber
																	0.979665	Kidney-Brain
																	0.999995	Liver-Brain
																	0.99825	Muscle-Brain
																	0.0004155	Placenta-Brain						Placenta has higher than brain
																	0.879352	Liver-Kidney
																	0.687937	Muscle-Kidney
																	9.63e-05	Placenta-Kidney						Placenta has higher than kidney
																	0.998815	Muscle-Liver
																	1.33e-05	Placenta-Liver						Placenta has higher than liver
																	6.9e-06	Placenta-Muscle						Placenta has higher than muscle
THg	Region	24	Placenta	Only good placenta - log10	0.84413	0.001705	0.93395	0.1195	2/30	0.9179	0.4501	0	0.015096	3	20	0.9974
TSe	Region	21	Placenta	Only good placenta - log10	0.96333	0.5855	0.98468	0.9762	3/17	1.9212	0.1645	0	1.4829	3	17	0.2547
MeHg	Region	21	Placenta	Only good placenta - log10	0.79399	0.0005316	0.9344	0.1686	3/17	0.4845	0.6975	0	0.86086	3	17	0.4803
%MeHg	Region	21	Placenta	Only good placenta - log10	0.82391	0.001559	0.97076	0.7498	3/17	0.2693	0.8466	0	0.66866	3	17	0.5828
Se:Hg	Region	21	Placenta	Only good placenta	0.97251	0.7877	0.84898	0.004079	3/17	0.3483	0.7909	0	0.77224	3	17	0.5254
THg	Condition	8	Placenta	Only NS placenta - log10	0.86718	0.1414	0.97269	0.9183	2/5	0.4964	0.6358	0	0.984	2	5	0.4362
TSe	Condition	8	Placenta	Only NS placenta - log10	0.92437	0.4663	0.9423	0.6338	2/5	0.7345	0.5252	0	0.7655	2	5	0.5128
MeHg	Condition	8	Placenta	Only NS placenta - log10	0.88947	0.2314	0.97269	0.9182	2/5	0.7387	0.5235	0	0.2984	2	5	0.7544
%MeHg	Condition	8	Placenta	Only NS placenta - log10	0.905	0.3202	0.90644	0.3297	2/5	0.4161	0.6805	0	0.1551	2	5	0.8603
Se:Hg	Condition	8	Placenta	Only NS placenta - log10	0.90338	0.3098	0.92761	0.4945	2/5	0.9359	0.4516	0	0.08	2	5	0.9243
THg	Condition	17	Placenta	Only HV placenta - log10	0.94287	0.3538	0.95722	0.5799	2/14	0.2634	0.7722	0	1.2971	2	14	0.3042
TSe	Condition	12	Placenta	Only HV placenta - log10	0.89981	0.1577	0.93395	0.4238	2/9	1.5131	0.2713	0	0.0444	2	9	0.9568
MeHg	Condition	12	Placenta	Only HV placenta - log10	0.69467	0.000749	0.9743	0.9502	2/9	0.5015	0.6216	0	0.0355	2	9	0.9653
%MeHg	Condition	12	Placenta	Only HV placenta - log10	0.90383	0.1777	0.9279	0.3584	2/9	0.9532	0.4212	0	0.304	2	9	0.7451
Se:Hg	Condition	12	Placenta	Only HV placenta	0.90552	0.1868	0.78393	0.006188	2/9	0.8564	0.4566	0	1.2098	2	9	0.3425
THg	Condition	17	Placenta	Only PV placenta - log10	0.90683	0.08844	0.92564	0.1839	2/14	0.0369	0.9638	0	6.5115	2	14	0.01002	0.0886067	Bad-Average
																	0.197534	Good-Average
																	0.0076732	Good-Bad
TSe	Condition	10	Placenta	Only PV placenta - log10	0.98569	0.9883	0.96033	0.7896	2/7	1.3854	0.3112	0	1.1055	2	7	0.3826
MeHg	Condition	10	Placenta	Only PV placenta - log10	0.97222	0.9106	0.90113	0.2255	2/7	1.1333	0.3746	0	5.2277	2	7	0.04084	0.657644	Bad-Average
																	0.0962583	Good-Average
																	0.0521175	Good-Bad
%MeHg	Condition	10	Placenta	Only PV placenta - log10	0.96941	0.8853	0.96169	0.805	2/7	0.9797	0.4216	0	0.16855	2	7	0.8482
Se:Hg	Condition	10	Placenta	Only PV placenta - log10	0.94695	0.6325	0.93582	0.5075	2/7	2.3269	0.168	0	1.9547	2	7	0.2116
THg	Condition	10	Placenta	Only SS placenta - log10	0.85985	0.07599	0.96194	0.8077	1/8	0.1686	0.6921	0	0.080233	1	8	0.7842
TSe	Condition	9	Placenta	Only SS placenta - log10	0.97103	0.9034	0.86753	0.1157	1/7	0.1236	0.7355	0	4.0343	1	7	0.08454
MeHg	Condition	9	Placenta	Only SS placenta - log10	0.88579	0.1805	0.92229	0.4115	1/7	0.842	0.3894	0	0.63352	1	7	0.4522
%MeHg	Condition	9	Placenta	Only SS placenta - log10	0.73664	0.003793	0.89715	0.236	1/7	0.8937	0.3759	0	1.0822	1	7	0.3328
Se:Hg	Condition	9	Placenta	Only SS placenta - log10	0.94166	0.5995	0.90889	0.3082	1/7	0.4886	0.5071	0	1.9759	1	7	0.2026

## Sheet: onewayANOVA_dw
Variables		n	Tissue	Data	Shapiro-Wilk normality test W-value	Shapiro-Wilk normality test p-value	log Shapiro-Wilk normality test W-value	log Shapiro-Wilk normality test p-value	Levene's test df	Levene's test F-value	Levene's test Pr(>F)	Rosner's test	ANOVA F	ANOVA df	ANOVA denom df	ANOVA p-value	Post p-adj.	Post-hoc pairs	Kruskal-Wallis rank sum test chi-squared	Kruskal-Wallis rank sum test df	Kruskal-Wallis rank sum test p-value	Kruskal-Wallis rank sum test post-hoc adj. p-value	Post-hoc pairs	Notes
THg	Tissue type	71	Lanugo pup tissues	log10	0.84849	5.185e-07	0.98585	0.6085	5/65	1.4565	0.2163	0	79.577	5	65	2.2e-16	0	Brain-Blubber						Brain has more than blubber
																	0	Kidney-Blubber						Kidney has more than blubber
																	0	Liver-Blubber						Liver has more than blubber
																	0	Muscle-Blubber						Muscle has more than blubber
																	0	Placenta-Blubber						Placenta has more than blubber
																	0.0015432	Kidney-Brain						Kidney has more than brain
																	0.0010642	Liver-Brain						Liver has more than brain
																	0.140367	Muscle-Brain
																	0.611386	Placenta-Brain
																	0.999807	Liver-Kidney
																	0.010223	Muscle-Kidney						Kidney has more than muscle
																	0	Placenta-Kidney						Kidney has more than placenta
																	0.005329	Muscle-Liver						Liver has more than muscle
																	0	Placenta-Liver						Liver has more than placenta
																	0	Placenta-Muscle						Muscle has more than placenta
TSe	Tissue type	24	Lanugo pup tissues	log10	0.91031	0.03582	0.94082	0.1701	5/18	1.4324	0.2603	1 (2784NKB)	55.077	5	18	2.79e-10	1.32e-05	Brain-Blubber						Brain has more than blubber
																	0	Kidney-Blubber						Kidney has more than blubber
																	0	Liver-Blubber						Liver has more than blubber
																	0	Muscle-Blubber						Muscle has more than blubber
																	0	Placenta-Blubber						Placenta has more than blubber
																	0.0003318	Kidney-Brain						Kidney has more than brain
																	0.0046456	Liver-Brain						Liver has more than brain
																	0.610301	Muscle-Brain
																	0.185777	Placenta-Brain
																	0.570757	Liver-Kidney
																	0.0006318	Muscle-Kidney						Kidney has more than muscle
																	0.0147562	Placenta-Kidney						Kidney has more than placenta
																	0.0209558	Muscle-Liver						Liver has more than muscle
																	0.281499	Placenta-Liver
																	0.834501	Placenta-Muscle
TSe	Tissue type	23	Lanugo pup tissues	Removed 2784NKB - log10	0.91353	0.0485	0.98775	0.9897	5/17	0.8124	0.557	0	73.732	5	17	6.448e-11	5.7e-06	Brain-Blubber						Brain has more than blubber
																	0	Kidney-Blubber						Kidney has more than blubber
																	0	Liver-Blubber						Liver has more than blubber
																	0	Muscle-Blubber						Muscle has more than blubber
																	0	Placenta-Blubber						Placenta has more than blubber
																	2.7e-06	Kidney-Brain						Kidney has more than brain
																	7.3e-05	Liver-Brain						Liver has more than brain
																	0.214476	Muscle-Brain
																	0.0188825	Placenta-Brain						Placenta has more than brain
																	0.182552	Liver-Kidney
																	5.8e-06	Muscle-Kidney						Kidney has more than muscle
																	0.0003543	Placenta-Kidney						Kidney has more than placenta
																	0.000585	Muscle-Liver						Liver has more than muscle
																	0.040924	Placenta-Liver						Liver has more than placenta
																	0.500523	Placenta-Muscle
MeHg	Tissue type	24	Lanugo pup tissues	log10	0.92643	0.08113	0.94152	0.1764	5/18	1.0643	0.4122	1 (2784NKB)	11.843	5	18	3.524e-05	0.006193	Brain-Blubber						Brain has more than blubber
																	0.0001316	Kidney-Blubber						Kidney has more than blubber
																	0.0003122	Liver-Blubber						Liver has more than blubber
																	0.0001597	Muscle-Blubber						Muscle has more than blubber
																	0.321112	Placenta-Blubber
																	0.979688	Kidney-Brain
																	0.999403	Liver-Brain
																	0.988466	Muscle-Brain
																	0.162447	Placenta-Brain
																	0.995899	Liver-Kidney
																	0.999997	Muscle-Kidney
																	0.0065982	Placenta-Kidney						Kidney has more than placenta
																	0.998782	Muscle-Liver
																	0.0174451	Placenta-Liver						Liver has more than placenta
																	0.0082303	Placenta-Muscle						Muscle has more than placenta
MeHg	Tissue type	23	Lanugo pup tissues	Removed 2784NKB - log10	0.92728	0.09553	0.97605	0.8293	5/17	0.2645	0.9263	0	15.509	5	17	8.152e-06	0.0149833	Brain-Blubber						Brain has more than blubber
																	0.0003769	Kidney-Blubber						Kidney has more than blubber
																	0.0011749	Liver-Blubber						Liver has more than blubber
																	0.000486	Muscle-Blubber						Muscle has more than blubber
																	0.995639	Placenta-Blubber
																	0.886845	Kidney-Brain
																	0.995435	Liver-Brain
																	0.930013	Muscle-Brain
																	0.0124267	Placenta-Brain						Placenta has more than brain
																	0.972127	Liver-Kidney
																	0.999976	Muscle-Kidney
																	8.88e-05	Placenta-Kidney						Kidney has more than placenta
																	0.990989	Muscle-Liver
																	0.000349	Placenta-Liver						Liver has more than placenta
																	0.0001203	Placenta-Muscle						Muscle has more than placenta
%MeHg	Tissue type	24	Lanugo pup tissues	log10	0.93143	0.1049	0.94211	0.1818	5/18	0.4845	0.7833	0	6.8751	5	18	0.0009477	0.0018046	Brain-Blubber						Brain has more than blubber
																	0.0572305	Kidney-Blubber
																	0.140496	Liver-Blubber
																	0.0010655	Muscle-Blubber						Muscle has more than blubber
																	0.0284962	Placenta-Blubber						Placenta has more than blubber
																	0.178442	Kidney-Brain
																	0.0839344	Liver-Brain
																	0.959366	Muscle-Brain
																	0.390519	Placenta-Brain
																	0.9928	Liver-Kidney
																	0.28191	Muscle-Kidney
																	0.992958	Placenta-Kidney
																	0.110707	Muscle-Liver
																	0.885156	Placenta-Liver
																	0.651268	Placenta-Muscle
Se:Hg	Tissue type	24	Lanugo pup tissues	log10	0.98304	0.9446	0.96189	0.4776	5/18	1.8535	0.153	0	42.711	5	18	2.293e-09	6.24e-05	Brain-Blubber						Brain has higher than blubber
																	1.8e-06	Kidney-Blubber						Kidneyh has higher than blubber
																	2.58e-05	Liver-Blubber						Liver has higher than blubber
																	3.83e-05	Muscle-Blubber						Muscle has higher than blubber
																	0	Placenta-Blubber						Placenta has higher than blubber
																	0.999673	Kidney-Brain
																	0.911611	Liver-Brain
																	0.840174	Muscle-Brain
																	0.0001863	Placenta-Brain						Placenta has higher than brain
																	0.544356	Liver-Kidney
																	0.408728	Muscle-Kidney
																	1.35e-05	Placenta-Kidney						Placenta has higher than kidney
																	0.999876	Muscle-Liver
																	8e-07	Placenta-Liver						Placenta has higher than liver
																	5e-07	Placenta-Muscle						Placenta has higher than muscle
%dw	Condition	51	Placenta	log10	0.91789	0.001761	0.89917	0.0003945	2/48	0.6046	0.5504								0.54236	2	0.7625
THg	Age class	12	Brain	log10	0.9569	0.7388	0.91632	0.2569	3/8	0.5646	0.6535	0	17.247	3	8	0.0007477	0.0004385	Natal pup-Adult						Adult has more than natal pup
																	0.0122126	Subadult-Adult						Adult has more than subadult
																	0.0057087	Weaned pup-Adult						Adult has more than weaned pup
																	0.0610045	Subadult-Natal pup
																	0.165413	Weaned pup-Natal pup
																	0.907175	Weaned pup-Subadult
TSe	Age class	12	Brain	log10	0.68549	0.000613	0.98277	0.9924	3/8	8.4785	0.007251	0	9.0021	3	2.7311	0.06148
MeHg	Age class	12	Brain	log10	0.96221	0.8149	0.96824	0.8915	3/8	0.3899	0.7636	0	7.0532	3	8	0.01231	0.0111626	Natal pup-Adult						Adult has more than natal pup
																	0.500945	Subadult-Adult
																	0.178842	Weaned pup-Adult
																	0.0551035	Subadult-Natal pup
																	0.220357	Weaned pup-Natal pup
																	0.789697	Weaned pup-Subadult
%MeHg	Age class	12	Brain	log10	0.91329	0.2351	0.92762	0.3555	3/8	9.2099	0.005664	0	1.321	3	3.1909	0.4059
Se:Hg	Age class	12	Brain	log10	0.88967	0.1167	0.92388	0.3197	3/8	0.2561	0.855	0	3.7779	3	8	0.05894
THg	Region	24	Placenta	Only good placenta - log10	0.84782	0.001992	0.95149	0.2918	3/20	0.6831	0.5727	0	0.062012	3	20	0.9792
TSe	Region	21	Placenta	Only good placenta - log10	0.96013	0.5187	0.9761	0.8603	3/17	2.2167	0.1234	0	1.5387	3	17	0.2408
MeHg	Region	21	Placenta	Only good placenta - log10	0.80034	0.0006639	0.9415	0.2333	3/17	0.4829	0.6985	0	0.95423	3	17	0.4367
%MeHg	Region	21	Placenta	Only good placenta - log10	0.81581	0.001156	0.97331	0.8047	3/17	0.4484	0.7217	0	0.58648	3	17	0.6395
Se:Hg	Region	21	Placenta	Only good placenta	0.97098	0.7547	0.85681	0.005577	3/17	0.2927	0.8301	0	0.70515	3	17	0.562
THg	Condition	8	Placenta	Only NS placenta - log10	0.90098	0.2949	0.983	0.9762	2/5	0.5094	0.629	0	0.8658	2	5	0.4755								Done with anova(lm(x~y, data=x) code due to one group having only 1 observation
TSe	Condition	8	Placenta	Only NS placenta - log10	0.93815	0.5929	0.96007	0.8107	2/5	1.0329	0.4212	0	0.7424	2	5	0.522								Done with anova(lm(x~y, data=x) code due to one group having only 1 observation
MeHg	Condition	8	Placenta	Only NS placenta - log10	0.91418	0.3844	0.98011	0.9634	2/5	0.7675	0.512	0	0.2712	2	5	0.773								Done with anova(lm(x~y, data=x) code due to one group having only 1 observation
%MeHg	Condition	8	Placenta	Only NS placenta - log10	0.92916	0.5084	0.93779	0.5895	2/5	0.507	0.6302	0	0.1533	2	5	0.8617								Done with anova(lm(x~y, data=x) code due to one group having only 1 observation
Se:Hg	Condition	8	Placenta	Only NS placenta - log10	0.8988	0.2819	0.94242	0.635	2/5	0.7591	0.5154	0	0.1045	2	5	0.9027								Done with anova(lm(x~y, data=x) code due to one group having only 1 observation
THg	Condition	17	Placenta	Only HV placenta - log10	0.93838	0.2995	0.96147	0.6593	2/14	0.9197	0.4214	0	1.4374	2	14	0.2705
TSe	Condition	12	Placenta	Only HV placenta - log10	0.89003	0.1179	0.93166	0.398	2/9	1.7537	0.2274	0	0.0633	2	9	0.939								Done with anova(lm(x~y, data=x) code due to one group having only 1 observation
MeHg	Condition	12	Placenta	Only HV placenta - log10	0.69036	0.0006815	0.96864	0.896	2/9	0.4534	0.6492	0	0.0318	2	9	0.9688								Done with anova(lm(x~y, data=x) code due to one group having only 1 observation
%MeHg	Condition	12	Placenta	Only HV placenta - log10	0.89665	0.1436	0.93479	0.4336	2/9	0.8455	0.4608	0	0.3289	2	9	0.728								Done with anova(lm(x~y, data=x) code due to one group having only 1 observation
Se:Hg	Condition	12	Placenta	Only HV placenta	0.91757	0.2664	0.79499	0.008222	2/9	0.9092	0.4369	0	1.2733	2	9	0.3259
THg	Condition	17	Placenta	Only PV placenta - log10	0.88651	0.0406	0.95374	0.5182	2/14	0.1139	0.8932	1 (2669PP - Good)	5.534	2	14	0.01695	0.116724	Bad-Average
																	0.255303	Good-Average
																	0.0131706	Good-Bad						Good has more than Bad
THg	Condition	16	Placenta	Only PV placenta, removed 2669PP - log10	0.94619	0.4318	0.9035	0.09147	2/13	1.0086	0.3915	0	4.6796	2	13	0.02945	0.0842948	Bad-Average
				Only PV placenta - log10													0.532508	Good-Average
																	0.0243921	Good-Bad						Good has more than Bad
TSe	Condition	10	Placenta	Only PV placenta - log10	0.97443	0.9286	0.95273	0.7009	2/7	0.7452	0.5088	0	0.65384	2	7	0.5491
MeHg	Condition	10	Placenta	Only PV placenta - log10	0.95164	0.6879	0.90659	0.2584	2/7	1.0228	0.4077	0	4.9179	2	7	0.04635	0.75031	Bad-Average
																	0.0944675	Good-Average
																	0.0640773	Good-Bad
%MeHg	Condition	10	Placenta	Only PV placenta - log10	0.98172	0.9737	0.93803	0.5313	2/7	0.7463	0.5084	0	0.25254	2	7	0.7836
Se:Hg	Condition	10	Placenta	Only PV placenta - log10	0.94983	0.6665	0.94199	0.5753	2/7	1.5054	0.2859	0	2.0555	2	7	0.1985
THg	Condition	10	Placenta	Only SS placenta - log10	0.84828	0.05541	0.96051	0.7917	1/8	0.0113	0.918	0	0.075671	1	8	0.7902
TSe	Condition	9	Placenta	Only SS placenta - log10	0.93208	0.5014	0.8749	0.1387	1/7	0.3819	0.5561	0	4.1018	1	7	0.08248
MeHg	Condition	9	Placenta	Only SS placenta - log10	0.88957	0.1975	0.937	0.5507	1/7	1.1367	0.3217	0	0.54104	1	7	0.4859
%MeHg	Condition	9	Placenta	Only SS placenta - log10	0.73968	0.004115	0.90236	0.266	1/7	1.0789	0.3335	0	0.90327	1	7	0.3736
Se:Hg	Condition	9	Placenta	Only SS placenta - log10	0.95158	0.7074	0.88995	0.1993	1/7	0.3177	0.5906	0	1.9259	1	7	0.2078

## Sheet: twowayANOVA_all
Tested groups			n	Tissue	Data	Shapiro-Wilk normality test W-value	Shapiro-Wilk normality test p-value	log Shapiro-Wilk normality test W-value	log Shapiro-Wilk normality test p-value	Levene's test df	Levene's test F-value	Levene's test Pr(>F)	Rosner's test	ANOVA variables	ANOVA df	ANOVA Sum Sq	ANOVA Mean Sq	ANOVA F	ANOVA p-value	Post p-adj.	Post-hoc pairs	Schreirer-Ray-Hare test variables	Schreirer-Ray-Hare test df	Schreirer-Ray-Hare test Sum sq	Schreirer-Ray-Hare test H	Schreirer-Ray-Hare test p-value	Notes
THg	Tissue type	Milk	72	Lanugo pup tissues	log10	0.8412	2.645e-07	0.99118	0.8997	9/62	1.1471	0.3446	0	Tissue	5	14.673	2.9345	64.571	2e-16
														Milk	1	0.038	0.0382	0.84	0.363
														Tissue:Milk	3	0.395	0.1317	2.898	0.042
														Residuals	62	2.818	0.0454
																				NA	Blubber Yes - No
																				NA	Brain Yes - No
																				0.999985	Kidney Yes - No
																				0.997589	Liver Yes - No
																				0.999989	Muscle Yes - No
																				0.199572	Placenta Yes - No
THg	Region	Condition	55	Placenta	log10	0.93129	0.003712	0.97417	0.2814	10/44	0.8908	0.549	0	Region	3	0.5358	0.17859	2.764	0.0531
														Condition	2	0.6227	0.31133	4.818	0.0128
														Region:Condition	5	0.4449	0.08897	1.377	0.2514
														Residuals	44	2.8432	0.06462
THg	Region	Condition	55	Placenta	No changes, no interaction - log10	0.90765	0.0004642	0.98128	0.5444	10/44	0.89082	0.54899	0	Region	3	0.536	0.1786	2.661	0.0583
														Condition	2	0.623	0.3113	4.64	0.0143
														Residuals	49	3.288	0.0671
																				0.456443	Bad-Average
																				0.128408	Good-Average
																				0.0228299	Good-Bad
TSe	Region	Condition	42	Placenta	log10	0.98059	0.6842	0.98417	0.8186	10/31	1.1574	0.3549	0	Region	3	0.1935	0.06451	1.482	0.239
														Condition	2	0.1868	0.09341	2.145	0.134
														Region:Condition	5	0.1257	0.02514	0.578	0.717
														Residuals	31	1.3496	0.04354
TSe	Region	Condition	42	Placenta	No interaction - log10	0.95876	0.1334	0.98611	0.8822	10/31	1.15739	0.35488	0	Region	3	0.1935	0.06451	1.574	0.213
														Condition	2	0.1868	0.09341	2.279	0.117
														Residuals	36	1.4754	0.04098
MeHg	Region	Condition	42	Placenta	log10	0.77557	1.389e-06	0.98253	0.7586	10/31	0.4941	0.8808	0	Region	3	2.226	0.7419	5.043	0.00582
														Condition	2	0.842	0.421	2.861	0.07238
														Region:Condition	5	0.282	0.0563	0.383	0.85675
														Residuals	31	4.561	0.1471
MeHg	Region	Condition	42	Placenta	No interaction - log10	0.7596	6.771e-07	0.97785	0.5797	10/31	0.49411	0.88079	0	Region	3	2.226	0.7419	5.516	0.032
														Condition	2	0.842	0.421	3.13	0.0558
														Residuals	36	4.842	0.1345
																				0.7772	NS-HV
																				0.225304	PV-HV
																				0.132691	SS-HV
																				0.0509754	PV-NS
																				0.661909	SS-NS
																				0.0019567	SS-PV						SS has more than PV
%MeHg	Region	Condition	42	Placenta	log10	0.79949	4.319e-06	0.98474	0.8384	10/31	0.5667	0.8279	0	Region	3	0.2601	0.0867	1.194	0.328
														Condition	2	0.0071	0.00353	0.049	0.953
														Region:Condition	5	0.1786	0.03572	0.492	0.78
														Residuals	31	2.2516	0.07263
%MeHg	Region	Condition	42	Placenta	No interaction - log10	0.78267	1.931e-06	0.98127	0.7106	10/31	0.56673	0.82789	0	Region	3	0.2601	0.0867	1.284	0.294
														Condition	2	0.0071	0.00353	0.052	0.949
														Residuals	36	2.4302	0.06751
Se:Hg	Region	Condition	42	Placenta	log10	0.94544	0.0444	0.91568	0.00439	10/31	0.4497	0.9091	1 (NP39)									Region	3	1093.2	7.264	0.06394
																						Condition	2	184	1.2229	0.54256
																						Region:Condition	5	726.8	4.8295	0.43704
																						Residuals	31	4001.7
Se:Hg	Region	Condition	41	Placenta	Removed NP39 - log10	0.93848	0.02788	0.96359	0.2097	10/30	1.771	0.3437	0	Region	3	0.7138	0.23795	4.741	0.008
														Condition	2	0.0961	0.04805	0.957	0.395
														Region:Condition	5	0.3783	0.07566	1.507	0.217
														Residuals	30	1.5057	0.05019
Se:Hg	Region	Condition	41	Placenta	Removed NP39, no interaction - log10	0.92016	0.006902	0.9745	0.4774	10/30	1.17714	0.34375	0	Region	3	0.7138	0.23795	4.42	0.00975
														Condition	2	0.0961	0.04805	0.893	0.41866
														Residuals	35	1.884	0.05383
																				0.122802	NS-HV
																				0.71217	PV-HV
																				0.316965	SS-HV
																				0.0155701	PV-NS						PV has more than NS
																				0.942958	SS-NS
																				0.0507407	SS-PV
THg	Tissue type	Sex	72	Lanugo pup tissues	log10	0.84239	2.88e-07	0.9844	0.5151	11/60	2.389	0.01576	0									Tissue	5	23782.5	54.298	0
																						Sex	1	139.3	0.318	0.57282
																						Tissue:Sex	5	146.6	0.335	0.99694
																						Residuals	60	6991.4

## Sheet: twowayANOVA_ww
Tested groups			n	Tissue	Data	Shapiro-Wilk normality test W-value	Shapiro-Wilk normality test p-value	log Shapiro-Wilk normality test W-value	log Shapiro-Wilk normality test p-value	Levene's test df	Levene's test F-value	Levene's test Pr(>F)	Rosner's test	ANOVA variables	ANOVA df	ANOVA Sum Sq	ANOVA Mean Sq	ANOVA F	ANOVA p-value	Post p-adj.	Post-hoc pairs	Schreirer-Ray-Hare test variables	Schreirer-Ray-Hare test df	Schreirer-Ray-Hare test Sum sq	Schreirer-Ray-Hare test H	Schreirer-Ray-Hare test p-value	Notes
THg	Tissue type	Milk	71	Lanugo pup tissues	log10	08.4346	3.607e-07	0.99353	0.9761	9/61	1.1268	0.3582	0	Tissue	5	13.401	2.6802	64.361	2e-16
														Milk	1	0.021	0.0213	0.512	0.4772
														Tissue:Milk	3	0.309	0.1031	2.475	0.0699
														Residuals	61	2.54	0.0416
THg	Tissue type	Milk	71	Lanugo pup tissues	No interaction - log10	0.84106	3.04e-07	0.99211	0.939	9/61	1.12679	0.35823	0	Tissue	5	13.401	2.6802	60.2	2e-16
														Milk	1	0.021	0.0213	0.479	0.492
														Residuals	64	2.849	0.0445
THg	Region	Condition	52	Placenta	log10	0.92489	0.002858	0.97227	0.2632	10/41	0.5824	0.8187	0	Region	3	0.5175	0.1725	2.866	0.0482
														Condition	2	0.4249	0.2125	3.529	0.0385
														Region:Condition	5	0.656	0.1312	2.179	0.0751
														Residuals	41	2.4682	0.0602
THg	Region	Condition	52	Placenta	No interaction - log10	0.90866	0.0007316	0.97667	0.3958	10/41	0.58236	0.8187	0	Region	3	0.5175	0.17251	2.54	0.068
														Condition	2	0.4249	0.21246	3.128	0.0532
														Residuals	46	3.1242	0.06792
TSe	Region	Condition	39	Placenta	log10	0.98047	0.7207	0.9831	0.813	10/28	1.2566	0.3007	0	Region	3	0.154	0.05133	1.121	0.357
														Condition	2	0.1015	0.05077	1.109	0.344
														Region:Condition	5	0.1609	0.03219	0.703	0.626
														Residuals	28	1.2816	0.04577
TSe	Region	Condition	39	Placenta	No interaction - log10	0.96038	0.1836	0.98336	0.8217	10/28	1.25665	0.30065	0	Region	3	0.154	0.05133	1.174	0.334
														Condition	2	0.1015	0.05077	1.161	0.326
														Residuals	33	1.4426	0.04371
MeHg	Region	Condition	39	Placenta	log10	0.78376	3.955e-06	0.98088	0.7355	10/28	0.5282	0.8555	0	Region	3	2.066	0.6887	4.592	0.00978
														Condition	2	0.49	0.2448	1.632	0.21352
														Region:Condition	5	0.33	0.0661	0.441	0.81629
														Residuals	28	4.2	0.15
MeHg	Region	Condition	39	Placenta	No interaction - log10	0.77043	2.182e-06	0.98213	0.7799	10/28	0.5282	0.85551	0	Region	3	2.066	0.6887	5.017	0.00564
														Condition	2	0.49	0.2448	1.784	0.18386
														Residuals	33	4.53	0.1373
																				0.899634	NS-HV
																				0.122234	PV-HV
																				0.371908	SS-HV
																				0.0474575	PV-NS						NS has more than PV
																				0.83637	SS-NS
																				0.0041276	SS-PV						SS has more than PV
%MeHg	Region	Condition	39	Placenta	log10	0.81347	1.613e-05	0.9828	0.8027	10/28	0.617	0.7864	0	Region	3	0.2395	0.07982	1.033	0.393
														Condition	2	0.0345	0.01726	0.223	0.801
														Region:Condition	5	0.1467	0.02934	0.38	0.858
														Residuals	28	2.1639	0.07728
%MeHg	Region	Condition	39	Placenta	No interaction - log10	0.79057	5.405e-06	0.98187	0.7706	10/28	0.61703	0.78641	0	Region	3	0.2395	0.07982	1.14	0.347
														Condition	2	0.0345	0.01726	0.246	0.783
														Residuals	33	2.3106	0.07002
Se:Hg	Region	Condition	39	Placenta	log10	0.9379	0.03244	0.91206	0.004982	10/28	0.4738	0.8928	1 (NP39 - HV)
Se:Hg	Region	Condition	38	Placenta	Removed NP39 - log10	0.92915	0.01887	0.96485	0.2719	10/27	1.1975	0.3356	0	Region	3	0.5842	0.19473	3.755	0.0225
														Condition	2	0.797	0.03983	0.768	0.4738
														Region:Condition	5	0.4037	0.05187	1.557	0.2059
														Residuals	27	1.4004
Se:Hg	Region	Condition	38	Placenta	Removed NP39, no interaction - log10	0.92174	0.01111	0.9762	0.5833	10/27	1.19746	0.33561	0	Region	3	0.5842	0.19473	3.454	0.0278
														Condition	2	0.0797	0.03983	0.707	0.5009
														Residuals	32	1.8041	0.05638
																				0.274624	NS-HV
																				0.621182	PV-HV
																				0.601188	SS-HV
																				0.0306431	PV-NS						PV has higher than NS
																				0.930436	SS-NS
																				0.101837	SS-PV
THg	Tissue type	Sex	71	Lanugo pup tissues	log10	0.82745	1.187e-07	0.99079	0.8869	11/59	2.29759	0.02035	0									Tissue	5	22671.6	53.22	0
																						Sex	1	112.7	0.264	0.60706
																						Tissue:Sex	5	168.1	0.395	0.99548
																						Residuals	59	6898.8

## Sheet: twowayANOVA_dw
Tested groups			n	Tissue	Data	Shapiro-Wilk normality test W-value	Shapiro-Wilk normality test p-value	log Shapiro-Wilk normality test W-value	log Shapiro-Wilk normality test p-value	Levene's test df	Levene's test F-value	Levene's test Pr(>F)	Rosner's test	ANOVA variables	ANOVA df	ANOVA Sum Sq	ANOVA Mean Sq	ANOVA F	ANOVA p-value	Post p-adj.	Post-hoc pairs	Schreirer-Ray-Hare test variables	Schreirer-Ray-Hare test df	Schreirer-Ray-Hare test Sum sq	Schreirer-Ray-Hare test H	Schreirer-Ray-Hare test p-value	Notes
THg	Tissue type	Milk	71	Lanugo pup tissues	log10	0.86602	1.948e-06	0.97974	0.3064	9/61	1.39731	0.20937	1 (2784NKB)	Tissue	5	20.237	4.047	81.766	2e-16
														Milk	1	0.034	0.034	0.689	0.41
														Tissue:Milk	3	0.252	0.084	1.699	0.177
														Residuals	61	3.019	0.049
THg	Tissue type	Milk	71	Lanugo pup tissues	No interaction	0.8702	2.711e-06	0.98526	0.5741	9/61	1.39731	0.20937	1 (2784NKB)	Tissue	5	20.237	4.047	79.17	2e-16
														Milk	1	0.034	0.034	0.667	0.417
														Residuals	64	3.272	0.051
THg	Tissue type	Milk	70	Lanugo pup tissues	Removed 2784NKB - log10	0.86884	2.788e-06	0.99266	0.9581	9/60	1.1009	0.3761	0	Tissue	5	14.785	2.957	78.16	2e-16
														Milk	1	0.034	0.0341	0.901	0.3462
														Tissue:Milk	3	0.252	0.0841	2.224	0.0946
														Residuals	60	2.27	0.0378
THg	Tissue type	Milk	70	Lanugo pup tissues	Removed 2784NKB, no interaction - log10	0.8723	3.669e-06	0.99102	0.9013	9/60	1.10091	0.3761	0	Tissue	5	14.785	2.957	73.856	2e-16
														Milk	1	0.034	0.0341	0.852	0.36
														Residuals	63	2.522	0.04
THg	Region	Condition	52	Placenta	log10	0.91695	0.001449	0.97541	0.3533	10/41	0.5154	0.8693	0	Region	3	0.5797	0.19322	3.256	0.0311
														Condition	2	0.3745	0.18727	3.155	0.531
														Region:Condition	5	0.6132	0.12264	2.066	0.0893
														Residuals	41	2.4333	0.12264
THg	Region	Condition	52	Placenta	No interaction - log10	0.90946	0.0007807	0.9852	0.7607	10/41	0.51536	0.86932	0	Region	3	0.5797	0.19322	2.918	0.044
														Condition	2	0.3745	0.18727	2.828	0.695
														Residuals	46	3.0465	0.06623
																				0.997279	NS-HV
																				0.235924	PV-HV
																				0.670169	SS-HV
																				0.32096	PV-NS
																				0.864913	SS-NS
																				0.0376635	SS-PV						SS has more than PV
TSe	Region	Condition	39	Placenta	log10	0.97484	0.5209	0.98074	0.7302	10/28	1.3641	0.247	0	Region	3	0.1713	0.05711	1.194	0.33
														Condition	2	0.0741	0.03705	0.774	0.471
														Region:Condition	5	0.142	0.02841	0.594	0.705
														Residuals	28	1.3397	0.04784
TSe	Region	Condition	39	Placenta	No interaction - log10	0.96653	0.2922	0.98316	0.8148	10/28	1.36412	0.24702	0	Region	3	0.1713	0.05711	1.272	0.3
														Condition	2	0.0741	0.03705	0.825	0.447
														Residuals	33	1.4817	0.0449
MeHg	Region	Condition	39	Placenta	log10	0.7844	4.073e-06	0.97811	0.635	10/28	0.5339	0.8513	0	Region	3	2.215	0.7385	4.928	0.00714
														Condition	2	0.434	0.2171	1.449	0.25196
														Region:Condition	5	0.283	0.0565	0.1499	0.85995
														Residuals	28	4.196	0.1499
MeHg	Region	Condition	39	Placenta	No interaction - log10	0.77118	2.256e-06	0.97595	0.5587	10/28	0.53394	0.8131	0	Region	3	2.215	0.7385	5.441	0.00375
														Condition	2	0.434	0.2171	1.6	0.21726
														Residuals	33	4.479	0.1357
																				0.885589	NS-HV
																				0.0946738	PV-HV
																				0.360945	SS-HV
																				0.0336935	PV-NS
																				0.843332	SS-NS
																				0.0028439	SS-PV						SS has more than PV
%MeHg	Region	Condition	39	Placenta	log10	0.79684	7.241e-06	0.98223	0.7833	10/28	0.569	0.8248	0	Region	3	0.2919	0.09731	1.265	0.306
														Condition	2	0.0457	0.02285	0.297	0.745
														Region:Condition	5	0.1416	0.02832	0.368	0.866
														Residuals	28	2.1543	0.07694
%MeHg	Region	Condition	39	Placenta	No interaction - log10	0.77102	2.24e-06	0.97911	0.6713	10/28	56896	0.82484		Region	3	0.2919	0.09731	1.339	0.261
														Condition	2	0.0457	0.02285	0.328	0.772
														Residuals	33	2.2959	0.06957
Se:Hg	Region	Condition	39	Placenta	log10	0.91497	0.006099	0.9249	0.01238	10/28	0.45287	0.90594	1 (NP39 - HV)									Region	3	575	4.423	0.21926
																						Condition	2	171.7	1.3208	0.51664
																						Region:Condition	5	724.8	5.5757	0.34971
																						Residuals	28	3319.1
Se:Hg	Region	Condition	38	Placenta	Removed NP39 - log10	0.90628	0.003852	0.97626	0.5854	10/27	1.2456	0.3082	0	Region	3	0.5105	0.17015	3.134	0.0418
														Condition	2	0.1079	0.05393	0.993	0.3834
														Region:Condition	5	0.4356	0.08711	1.605	0.1926
														Residuals	27	1.4657	0.05428
Se:Hg	Region	Condition	38	Placenta	Removed NP39, no interaction - log10	0.90544	0.003644	0.98235	0.7988	10/27	1.24562	0.30825	0	Region	3	0.5105	0.17015	2.864	0.052
														Condition	2	0.1079	0.05393	0.908	0.414
														Residuals	32	1.9012	0.05941
														Residuals	61	2.357	0.039
THg	Tissue type	Sex	71	Lanugo pup tissues	log10	0.85962	1.189e-06	0.98472	0.543	11/59	2.85039	0.00465	0									Tissue	5	22507.2	52.834	0
																						Sex	1	80.1	0.188	0.66464
																						Tissue:Sex	5	139	0.326	0.99712
																						Residuals	59	7092.3

## Sheet: Placenta+pup_correlation_all
Variable A	Variable B	n	Shapiro-Wilk's Variable A W	Shapiro-Wilk's Variable A p-value	Shapiro-Wilk's Variable B W	Shapiro-Wilk's Variable B p-value	correlation coefficient	correlation p-value
Placenta logTHg	Liver logTHg		0.9749	0.8971	0.95744	0.6157	0.540118	0.0307904
Placenta logTHg	Muscle logTHg		0.9749	0.8971	0.98136	0.9685	0.532688	0.0276999

## Sheet: Placenta+pup_correlation_ww
Variable A	Variable B	n	Shapiro-Wilk's Variable A W	Shapiro-Wilk's Variable A p-value	Shapiro-Wilk's Variable B W	Shapiro-Wilk's Variable B p-value	correlation coefficient	correlation p-value
Placenta logTHg	Kidney logTHg		0.96918	0.8252	0.96917	0.8038	-0.529329	0.0349857

## Sheet: Regressions
Intercept	Coefficient	Tissue		n	Rosner's test	Breusch-Pagan test for homoscedacity BP value	Breusch-Pagan test for homoscedacity df	Breusch-Pagan test for homoscedacity p-value	Shapiro-Wilk normality test W-value	Shapiro-Wilk normality test p-value	Residuals minimium	Residuals 1Q	Residuals median	Residuals 3Q	Residuals maximum	Intercept and coefficient names	Regression estimate value for intecept and coefficient	Regression standard deviation for intercept and coefficient	Regression t-value for intercept and coefficient	Regression p-value for intercept and coefficient	Residual standard error	Residual standard error degrees of freedom	Regression analysis multiple r-squared	Adjusted R-squared	Regression analysis F value	Regression analysis p-value
logTHg	logTHg	Placenta all	Liver all	17	0	0.69635	1	0.404	0.97268	0.8799	-0.38205	-0.16267	-0.03929	0.16006	0.41662	Intercept	-0.1449	0.8902	-0.163	0.873	0.2386	14	0.2917	0.2411	5.766	0.03079
				16												Liver logTHg	0.6915	0.288	2.401	0.0308
logTHg	logTHg	Placenta all	Muscle all	17	0	1.0451	1	0.3066	0.98371	0.9833	-0.4557	-0.14781	0.01766	0.11211	0.4654	Intercept	-0.1337	0.8749	-0.153	0.8805	0.233	15	0.2838	0.236	5.943	0.0277
				17												Muscle logTHg	0.7667	0.3145	2.438	0.0277
logTHg	logTHg	Placenta ww	Kidney ww	16	0	0.43487	1	0.5096	0.95472	0.5678	-0.37129	-0.09561	1e-05	0.13308	0.29045	Intercept	4.2811	0.9648	4.437	0.000563	0.1972	14	0.2802	0.2288	5.45	0.03499
				17												Kidney logTHg	-0.7417	0.3177	-2.334	0.034986
