# Supplementary material for: Mercury exposure in ringed seals (Pusa hispida saimensis) in Lake Saimaa, Finland, and the placenta as a possible non-invasive biomonitoring tool
Source: Environ Sci Pollut Res Int. 2024 Sep 18;31(47):57720–32. doi: 10.1007/s11356-024-34980-6 (PMC11467087; doi:10.1007/s11356-024-34980-6)
Supplement: Supplementary file 3 — Supplementary file3 Furthermore, the individual tissue chemical analysis data are also available in online resource 3 (XLSX 32 KB) [file 11356_2024_34980_MOESM3_ESM.xlsx]

## Sheet: Info
Mercury exposure in ringed seals (Pusa hispida saimensis) in Lake Saimaa, Finland and the placenta as a possible non-invasive biomonitoring tool
Environmental Science and Pollution Research
Jesse Simola,1* Mervi Kunnasranta,1,2 Marja Niemi,1 Vincent Biard,1 Jarkko Akkanen1
1) Department of Environmental and Biological Sciences, University of Eastern Finland, P.O. Box 111, FIN-80101, Joensuu, Finland
2) Natural Resource Institute Finland, Yliopistokatu 6, FIN-80100, Joensuu, Finland
* E-mail address of the corresponding author: jesse.simola@uef.fi

## Sheet: Placenta
PlacentaID:	Tissue:	Carcass no:	Region:	Year:	P-weight (g):	Condition:	Rinsed:	THg (mg/kg):	THg (ng/g):	THg dw (ng/g):	MeHg (ng/g):	MeHg dw (ng/g):	TSe (mg/kg):	Tse (ng/g):	Tse dw (ng/g):	Se:Hg	Se:Hg dw	%MeHg:	%MeHg dw:
I-461	Placenta		PV	2021	151	Average		0.043	43	34.7354	17.6	14.2173	0.226	226	182.563	13.3502	10.7843	40.9302	33.0634
I-464	Placenta		PV	2021	217	Good		0.0759	75.9	64.6144	23.1	19.6652	0.31	310	263.906	10.3745	8.8319	30.4348	25.9094
I-427	Placenta		PV	2021	152	Average		0.0357	35.7	25.5457	11.2	8.01435	0.422	422	301.969	30.0256	21.4853	31.3725	22.4492
I-428	Placenta		PV	2021	283	Bad		0.0282	28.2	23.8278	12.2	10.3085	0.1	100	84.4956	9.00737	7.61083	43.2624	36.5548
I-432	Placenta		PV	2021	153	Good		0.0807	80.7	63.7513	37.9	29.9402	0.304	304	240.154	9.56857	7.55897	46.9641	37.1006
I-434	Placenta		PV	2021	418	Good		0.0531	53.1	35.2237	41	27.1972	0.152	152	100.829	7.27103	4.82322	77.2128	51.2189
I-438	Placenta		PV	2021	264	Average		0.0346	34.6	30.0969	5.15	4.47974	0.516	516	448.843	37.8809	32.9508	14.8844	12.9472
I-439	Placenta		PV	2021	351	Good		0.144	144	105.025	14.8	10.7942	0.24	240	175.041	4.23346	3.08763	10.2778	7.49598
I-422	Placenta		PV	2021	169	Average		0.0377	37.7	28.3096	9.46	7.10368	0.1	100	75.0917	6.73761	5.05939	25.0928	18.8427
I-424	Placenta		PV	2021	264	Bad		0.0118	11.8	10.4028	3.28	2.89161	0.178	178	156.923	38.3164	33.7794	27.7966	24.5052
I-447	Placenta		HV	2021	193	Average		0.0572	57.2	46.2924	25.6	20.7183	0.132	132	106.829	5.86172	4.74394	44.7552	36.2208
I-450	Placenta		HV	2021	244	Good		0.0539	53.9	45.9877	21.5	18.3439	0.121	121	103.238	5.70222	4.86515	39.8887	34.0332
I-451	Placenta		HV	2021	380	Good	Yes	0.0984	98.4	83.189	12.2	10.3141	0.444	444	375.365	11.4613	9.6896	12.3984	10.4818
I-454	Placenta	2784	HV	2021	150	Bad		0.061	61	48.789	30.5	24.3945	0.215	215	171.961	8.95274	7.16057	50	39.991
I-455	Placenta		HV	2021	203	Average		0.0415	41.5	34.5448	36.6	30.466	0.231	231	192.285	14.1388	11.7692	88.1928	73.412
I-422	Placenta	2788	HV	2021	162	Good		0.0497	49.7	37.3206	25.8	19.3737	0.187	187	140.422	9.55724	7.1767	51.9115	38.9812
I-443	Placenta		HV	2021	148	Average		0.0264	26.4	23.2525	5.65	4.97639	0.184	184	162.063	17.7036	15.5929	21.4015	18.85
I-444	Placenta		HV	2021	210	Average		0.0854	85.4	67.8088	40.3	31.9988	0.522	522	414.475	15.526	12.3279	47.1897	37.4693
I-441	Placenta		HV	2021	230	Good		0.299	299	248.07	315	261.344	0.1	100	82.9665	0.849525	0.70482	105.351	87.4061
I-440	Placenta		HV	2021	239	Average		0.136	136	112.488	83.3	68.8991	0.317	317	262.197	5.92062	4.89707	61.25	50.6611
I-466	Placenta		SS	2021	355	Good	Yes	0.15	150		83.3		0.262	262		4.43667		55.5333
I-467	Placenta		SS	2021	219	Good		0.0833	83.3	71.179	180	153.808	0.33	330	281.982	10.0627	8.59851	216.086	184.644
I-468	Placenta		SS	2021	263	Good		0.12	120	101.706	52.8	44.7507	0.223	223	189.004	4.72031	4.00071	44	37.2923
I-331	Placenta		SS	2018	235	Average	Yes	0.207	207	164.963	70.9	56.5018	0.279	279	222.341	3.42358	2.72833	34.2512	27.2956
I-330	Placenta		SS	2018	310	Average		0.124	124	108.114	36.6	31.9112	0.311	311	271.158	6.37068	5.55454	29.5161	25.7348
I-332	Placenta		SS	2018	296	Good		0.0994	99.4	78.3516	39	30.7416	0.399	399	314.51	10.1961	8.03702	39.2354	30.9271
I-333	Placenta		SS	2018	122	Average		0.0626	62.6	52.4881	30.2	25.3217	0.139	139	116.547	5.64011	4.72905	48.2428	40.4501
I-335	Placenta		SS	2018	289	Good		0.0854	85.4	64.4714	22.7	17.137	0.527	527	397.851	15.6747	11.8334	26.5808	20.0668
I-306	Placenta		SS	2017	206	Good		0.099	99	82.0126	48.4	40.0951	0.455	455	376.927	11.6741	9.67094	48.8889	40.5001
I-283	Placenta		SS	2017	433	Good		0.272	272	228.388	222	186.405	0.386	386	324.11	3.60467	3.02671	81.6176	68.5313
I-458	Placenta		NS	2021	199	Good		0.123	123	103.976	37.3	31.5309	0.198	198	167.376	4.08891	3.45648	30.3252	25.6349
I-459	Placenta		NS	2021	283	Good		0.0934	93.4	80.5163	29.1	25.0859	0.199	199	171.55	5.41194	4.66541	31.1563	26.8586
I-356	Placenta		NS	2018	100	Average	Yes	0.0528	52.8	43.5155	17.6	14.5052	0.177	177	145.876	8.51504	7.01773	33.3333	27.4719
I-469	Placenta		NS	2017	217	Average	Yes	0.0857	85.7	73.4681	43.8	37.5485	0.163	163	139.735	4.83119	4.14164	51.1085	43.8138
I-231	Placenta		NS	2016	466	Good		0.219	219	174.599	149	118.791	0.346	346	275.851	4.01309	3.19947	68.0365	54.2426
I-227	Placenta		NS	2016	323	Good		0.103	103	88.3543	78.7	67.5096	0.403	403	345.697	9.93837	8.52522	76.4078	65.5433
I-224	Placenta		NS	2016	269	Good		0.0632	63.2	48.519	17.2	13.2045	0.17	170	130.51	6.83249	5.24534	27.2152	20.8932
I-228	Placenta		NS	2016	168	Bad		0.0822	82.2	68.7137	45.3	37.8678	0.204	204	170.53	6.30384	5.26959	55.1095	46.0678
I-189	Placenta		NS	2014		Bad		0.0556	55.6		23.3		0.106	106		4.8426		41.9065
I-154	Placenta	2604	HV	2014	162	Good		0.139	139	112.565	70.2	56.8496	0.478	478	387.096	8.73495	7.07376	50.5036	40.899
I-414	Placenta	2758	HV	2020	200	Good		0.0807	80.7	65.9856	10.3	8.42195	0.27	270	220.77	8.4984	6.94885	12.7633	10.4361
I-453	Placenta	2786	HV	2021	4	Bad		0.0249	24.9		4.95		0.163	163		16.6278		19.8795
I-161	Placenta	2598	HV	2014	420	Average		0.138	138	94.5598
I-174	Placenta	2601	HV	2014	130	Average		0.0702	70.2	55.9811
I-147	Placenta	2599	PV	2014	190.5	Bad		0.0469	46.9	36.4094
I-205	Placenta	2632	HV	2015	181.5	Bad		0.16	160	133.846
I-216	Placenta	2627	PV	2015	294	Average		0.075	75	63.618
I-222	Placenta	2633	PV	2015	234.5	Average		0.116	116	92.102
I-277	Placenta	2685	SS	2017	219	Average		0.152	152	115.797
I-281	Placenta	2682	PV	2017	281.5	Average		0.0929	92.9	73.6973
I-270	Placenta	2669	PV	2017	331.5	Good		0.259	259	211.03
I-380	Placenta	2713	PV	2018	160	Average		0.118	118	94.9788
I-384	Placenta	2708	HV	2018	240	Good		0.241	241	169.964
I-445	Placenta	2790	HV	2021		Bad		0.176	176	144.463
I-517	Placenta	2811	PV	2022	94.5	Good		0.125	125	94.0663

## Sheet: Pup+placenta
Tissue:	Sex:	Cause of death	Carcass no:	Age (months)	Milk	Carcass weight (kg):	Nose-Anus(cm)	Nose-Tail(cm)	Nose-Flipper(cm)	Max-Girgth(cm)	Region:	Year:	P-weight (g):	S-weight (g):	Condition:	THg (mg/kg):	THg (ng/g):	THg dw (ng/g):	MeHg (ng/g):	MeHg dw (ng/g):	TSe (mg/kg):	Tse (ng/g):	Tse dw (ng/g):	Se:Hg	Se:Hg dw	%MeHg:	%MeHg dw:
Placenta	Female	Stillborn	2604	0	No	4.5	60	65	72	35	HV	2014	162	9.5	Good	0.139	139	112.565	70.2	56.8496	0.478	478	387.096	8.73495	7.07376	50.5036	40.899
Muscle	Female	Stillborn	2604	0	No	4.5	60	65	72	35	HV	2014		11		0.588	588	401.952	170	116.211	0.333	333	227.636	1.43851	0.983357	28.9116	19.7637
Kidney	Female	Stillborn	2604	0	No	4.5	60	65	72	35	HV	2014		6		1.15	1150	892.174	713	553.148	1.04	1040	806.835	2.29711	1.78211	62	48.0998
Liver	Female	Stillborn	2604	0	No	4.5	60	65	72	35	HV	2014		11		1.45	1450	1076.74	177	131.436	0.661	661	490.843	1.15793	0.859849	12.2069	9.06456
Placenta	Female	Nest dead	2758	0	Yes	6.8	65	73	86	44	HV	2020	200	10.5	Good	0.0807	80.7	65.9856	10.3	8.42195	0.27	270	220.77	8.4984	6.94885	12.7633	10.4361
Muscle	Female	Nest dead	2758	0	Yes	6.8	65	73	86	44	HV	2020		4		0.432	432	318.708	480	354.12	0.249	249	183.7	1.46407	1.08012	111.111	81.9723
Kidney	Female	Nest dead	2758	0	Yes	6.8	65	73	86	44	HV	2020		6.5		1.41	1410	1077.79	285	217.852	0.848	848	648.205	1.52765	1.16773	20.2128	15.4505
Liver	Female	Nest dead	2758	0	Yes	6.8	65	73	86	44	HV	2020		8.5		2.29	2290	1466.23	620	396.97	0.651	651	416.818	0.722092	0.462337	27.0742	17.3349
Blubber	Female	Nest dead	2758	0	Yes	6.8	65	73	86	44	HV	2020		6.5		0.17	170	14.5962	289	24.8135	0.0999	99.9	8.57741	1.49267	0.128161	170	14.5962
Placenta	Male	Not weaned	2784	1	Yes	14.6	68	76	86	69	HV	2021	150	8.15	Bad	0.061	61	48.789	30.5	24.3945	0.215	215	171.961	8.95274	7.16057	50	39.991
Muscle	Male	Not weaned	2784	1	Yes	14.6	68	76	86	69	HV	2021		5.5		0.297	297	194.064	270	176.422	0.148	148	96.7053	1.26576	0.827067	90.9091	59.4013
Kidney	Male	Not weaned	2784	1	Yes	14.6	68	76	86	69	HV	2021		15.5		1.54	1540	1163.65	358	270.512	0.713	713	538.756	1.17602	0.888626	23.2468	17.5657
Liver	Male	Not weaned	2784	1	Yes	14.6	68	76	86	69	HV	2021		53		0.732	732	504.985	153	105.55	0.541	541	373.22	1.8773	1.29509	20.9016	14.4194
Blubber	Male	Not weaned	2784	1	Yes	14.6	68	76	86	69	HV	2021		8.5		0.0272	27.2	1.07304	12.6	0.497068	0.0538	53.8	2.1224	5.02413	0.198201	46.3235	1.82745
Brain	Male	Not weaned	2784	1	Yes	14.6	68	76	86	69	HV	2021				0.128	128	115.892	125	113.176	0.118	118	106.838	2.34163	2.12013	97.6562	88.4186
Placenta	Male	Not weaned	2786	1	Yes	11.2	77	84	97	63	HV	2021	4	3	Bad	0.0249	24.9		4.95		0.163	163		16.6278		19.8795
Muscle	Male	Not weaned	2786	1	Yes	11.2	77	84	97	63	HV	2021		9		0.389	389	268.634	375	258.966	0.241	241	166.429	1.57367	1.08674	96.401	66.5722
Kidney	Male	Not weaned	2786	1	Yes	11.2	77	84	97	63	HV	2021		9.5		0.965	965	715.932	238	176.572	0.803	803	595.744	2.11366	1.56812	24.6632	18.2976
Liver	Male	Not weaned	2786	1	Yes	11.2	77	84	97	63	HV	2021		11.5		0.604	604	427.318	252	178.285	0.534	534	377.794	2.2457	1.58879	41.7219	29.5174
Blubber	Male	Not weaned	2786	1	Yes	11.2	77	84	97	63	HV	2021		9		0.184	184	10.4133	215	12.1678	0.232	232	13.1299	3.20271	0.181255	116.848	6.61291
Placenta	Female	Nest dead	2788	0	Yes	6.4	65	74	82	44	HV	2021	162	9.5	Good	0.0497	49.7	40.7001	25.8	21.128	0.187	187	153.137	9.55724	7.82658	51.9115	42.5111
Muscle	Female	Nest dead	2788	0	Yes	6.4	65	74	82	44	HV	2021		10		0.611	611	429.116	708	497.241	0.203	203	142.57	0.843921	0.592701	115.876	81.3814
Kidney	Female	Nest dead	2788	0	Yes	6.4	65	74	82	44	HV	2021		18.5		0.794	794	544.745	323	221.603	0.743	743	509.755	2.37692	1.63075	40.6801	27.9097
Liver	Female	Nest dead	2788	0	Yes	6.4	65	74	82	44	HV	2021		7.5		0.985	985	557.777	580	328.437	0.614	614	347.69	1.58336	0.89661	58.8832	33.3439
Brain	Female	Nest dead	2788	0	Yes	6.4	65	74	82	44	HV	2021				0.266	266	214.875	270	218.106	0.0963	96.3	77.7911	0.919585	0.74284	101.504	81.9947
Placenta	Male	Nest dead	2598	0	Yes	5	59	68	77	41	HV	2014		9.72	Average	0.138	138	94.5598
Kidney	Male	Nest dead	2598	0	Yes	5	59	68	77	41	HV	2014		5.296		1.48	1480	996.894
Liver	Male	Nest dead	2598	0	Yes	5	59	68	77	41	HV	2014		5.453		2.21	2210	1522.03
Muscle	Male	Nest dead	2598	0	Yes	5	59	68	77	41	HV	2014		5.209		1.44	1440	1035.46
Placenta	Female	Nest dead	2601	0	Yes	4.5	62	69	77	38	HV	2014		5.418	Average	0.0702	70.2	55.9811
Kidney	Female	Nest dead	2601	0	Yes	4.5	62	69	77	38	HV	2014		5.109		1.12	1120	790.656
Liver	Female	Nest dead	2601	0	Yes	4.5	62	69	77	38	HV	2014		5.176		1.29	1290	814.05
Muscle	Female	Nest dead	2601	0	Yes	4.5	62	69	77	38	HV	2014		5.106		0.666	666	378.756
Placenta	Male	Nest dead	2599	0	Yes	5	55	62	71	42	PV	2014		5.166	Bad	0.0469	46.9	36.4094
Kidney	Male	Nest dead	2599	0	Yes	5	55	62	71	42	PV	2014		5.05		0.531	531	283.083
Liver	Male	Nest dead	2599	0	Yes	5	55	62	71	42	PV	2014		5.027		0.748	748	412.251
Muscle	Male	Nest dead	2599	0	Yes	5	55	62	71	42	PV	2014		3.992		0.437	437	265.957
Placenta	Female	Nest dead	2632	0	Yes	5.5	58	69	79	41	HV	2015		6.041	Bad	0.16	160	133.846
Kidney	Female	Nest dead	2632	0	Yes	5.5	58	69	79	41	HV	2015		5.393		2.47	2470	1897.11
Liver	Female	Nest dead	2632	0	Yes	5.5	58	69	79	41	HV	2015		5.257		3.57	3570	2272.01
Muscle	Female	Nest dead	2632	0	Yes	5.5	58	69	79	41	HV	2015		5.19		1.09	1090	725.558
Placenta	Female	Nest dead	2627	0	Yes			70			PV	2015		5.041	Average	0.075	75	63.618
Kidney	Female	Nest dead	2627	0	Yes			70			PV	2015		5.532		1.49	1490	1080.96
Muscle	Female	Nest dead	2627	0	Yes			70			PV	2015		5.208		0.535	535	369.534
Placenta	Male	Stillborn	2633	0	No	6	66	72	85	42	PV	2015		5.036	Average	0.116	116	92.102
Kidney	Male	Stillborn	2633	0	No	6	66	72	85	42	PV	2015		4.939		0.806	806	521.45
Liver	Male	Stillborn	2633	0	No	6	66	72	85	42	PV	2015		5.251		1.33	1330	957.703
Muscle	Male	Stillborn	2633	0	No	6	66	72	85	42	PV	2015		5.27		0.724	724	549.405
Placenta	Male	Nest dead	2682	0	Yes	8	66	75	85	53	PV	2017		5.984	Average	0.0929	92.9	73.6973
Kidney	Male	Nest dead	2682	0	Yes	8	66	75	85	53	PV	2017		5.055		0.813	813	686.932
Liver	Male	Nest dead	2682	0	Yes	8	66	75	85	53	PV	2017		5.225		1.23	1230	891.016
Muscle	Male	Nest dead	2682	0	Yes	8	66	75	85	53	PV	2017		4.746		0.289	289	223.299
Placenta	Female	Stillborn	2669	0	No	5.9	64	72	82	42	PV	2017		9.626	Good	0.259	259	211.03
Kidney	Female	Stillborn	2669	0	No	5.9	64	72	82	42	PV	2017		5.326		0.925	925	673.457
Liver	Female	Stillborn	2669	0	No	5.9	64	72	82	42	PV	2017		5.524		0.684	684	469.077
Muscle	Female	Stillborn	2669	0	No	5.9	64	72	82	42	PV	2017		5.241		0.519	519	391.299
Placenta	Female	Nest dead	2713	0	Yes	4.4	59	66	75	40	PV	2018		5.282	Average	0.118	118	94.9788
Kidney	Female	Nest dead	2713	0	Yes	4.4	59	66	75	40	PV	2018		2.805		0.75	750	585.337
Liver	Female	Nest dead	2713	0	Yes	4.4	59	66	75	40	PV	2018		5.211		1.25	1250	823.252
Muscle	Female	Nest dead	2713	0	Yes	4.4	59	66	75	40	PV	2018		5.263		0.626	626	493.036
Placenta	Male	Stillborn	2708	0	No	6	66	75	84	38	HV	2018		5.106	Good	0.241	241	169.964
Kidney	Male	Stillborn	2708	0	No	6	66	75	84	38	HV	2018		5.146		0.988	988	725.335
Liver	Male	Stillborn	2708	0	No	6	66	75	84	38	HV	2018		5.056		0.873	873	628.706
Muscle	Male	Stillborn	2708	0	No	6	66	75	84	38	HV	2018		5.043		0.747	747	559.554
Placenta	Male	Nest dead	2790	0	Yes	6.6	62	69	80	44	HV	2021		5.243	Bad	0.176	176	144.463
Kidney	Male	Nest dead	2790	0	Yes	6.6	62	69	80	44	HV	2021		5.031		1.2	1200	911.239
Liver	Male	Nest dead	2790	0	Yes	6.6	62	69	80	44	HV	2021		5.096		1.78	1780	1251.52
Muscle	Male	Nest dead	2790	0	Yes	6.6	62	69	80	44	HV	2021		2.451		0.906	906	648.313
Placenta	Female	Stillborn	2811	0	No	4.9	63	73	81	37	PV	2022		5.311	Good	0.125	125	94.0663
Kidney	Female	Stillborn	2811	0	No	4.9	63	73	81	37	PV	2022		3.309		0.982	982	734.873
Liver	Female	Stillborn	2811	0	No	4.9	63	73	81	37	PV	2022		4.474		0.94	940	667.766
Muscle	Female	Stillborn	2811	0	No	4.9	63	73	81	37	PV	2022		2.643		0.77	770	483.786

## Sheet: Brains
Carcass no:	Age class	Age (y)	Sex	Region	Year	THg (mg/kg)	THg (ng/g)	THg dw (ng/g):	TSe (mg/kg)	TSe (ng/g)	TSe dw (ng/g):	MeHg (ng/g)	MeHg dw (ng/g):	Se:Hg	Se:Hg dw:	%MeHg	%MeHg dw:
2754	Subadult	2	Female	HV	2020	0.417	417	303.546	0.13	130	94.6307	530	385.802	0.791871	0.576426	127.098	92.5185
2756	Subadult	3	Male	HV	2020	0.71	710	517.366	0.131	131	95.4577	824	600.436	0.468662	0.341507	116.056	84.5685
2777	Adult	25	Female	HV	2020	4.24	4240	3341.09	1.63	1630	1284.43	757	596.511	0.976492	0.769469	17.8538	14.0686
2778	Weaned pup	0	Female	SS	2020	0.271	271	203.812	0.181	181	136.126	320	240.664	1.69651	1.2759	118.081	88.806
2782	Subadult	1	Female	PV	2021	0.462	462	295.806	0.147	147	94.1202	552	353.431	0.808207	0.517474	119.481	76.5002
2784	Natal pup	0	Male	HV	2021	0.128	128	115.892	0.118	118	106.838	125	113.176	2.34163	2.12013	97.6562	88.4186
2787	Adult	20	Male	PV	2021	3.18	3180	2502.4	0.774	774	609.075	1800	1416.45	0.618246	0.486509	56.6038	44.5426
2788	Natal pup	0	Female	HV	2021	0.266	266	214.875	0.0963	96.3	77.7911	270	218.106	0.919585	0.74284	101.504	81.9947
2789	Natal pup	0	Female	PV	2021	0.0723	72.3	57.6498	0.125	125	99.6712	68.4	54.5401	4.39156	3.5017	94.6058	75.4358
2799	Natal pup	0	Male	HV	2021	0.0936	93.6	74.9201	0.0841	84.1	67.316	151	120.865	2.28227	1.82679	161.325	129.129
2806	Weaned pup	0	Male	PV	2021	0.199	199	152.634	0.123	123	94.3416	198	151.867	1.57	1.2042	99.4975	76.315
2809	Weaned pup	0	Female	SS	2015	0.83	830	619.863	0.166	166	123.973	831	620.61	0.508016	0.379398	100.12	74.7723
